# Supplementary material for: The Effect of Larval Exposure to Heavy Metals on the Gut Microbiota Composition of Adult Anopheles arabiensis (Diptera: Culicidae)
Source: Trop Med Infect Dis. 2024 Oct 21;9(10):249. doi: 10.3390/tropicalmed9100249 (PMC11510740; doi:10.3390/tropicalmed9100249)
Supplement: Supplementary file 1 [file tropicalmed-09-00249-s001.zip]

Archive with 1 entries (1 files):
- tropicalmed-3205163-supplementary.pdf
